# Supplementary material for: Phenolic Profiles, Antioxidant Capacity, and Enzyme Inhibitory Activities of Helichrysum noeanum: A Natural Source of Multifunctional Bioactive Compounds
Source: Molecules. 2026 Jul 7;31(13):2390. doi: 10.3390/molecules31132390 (PMC13363643; doi:10.3390/molecules31132390)
Supplement: Supplementary file 1 [file molecules-31-02390-s001.zip]

Archive with 1 entries (1 files):
- molecules-4368571-supplementary.pdf
